# Supplementary material for: From a Well-Defined Organozinc Precursor to Diverse Luminescent Coordination Polymers Based on Zn(II)-Quinolinate Building Units Interconnected by Mixed Ligand Systems
Source: Molecules. 2021 Dec 6;26(23):7402. doi: 10.3390/molecules26237402 (PMC8658811; doi:10.3390/molecules26237402)
Supplement: Supplementary file 1 [file molecules-26-07402-s001.zip]

Archive with 1 entries (1 files):
- molecules-1456958-supplementary.pdf
